# Supplementary material for: Appearance of Pancreas Predictive of Cancer Presence: Utility of Computed Tomography Volumetry
Source: Cancers (Basel). 2026 May 22;18(11):1684. doi: 10.3390/cancers18111684 (PMC13256071; doi:10.3390/cancers18111684)
Supplement: Supplementary file 1 [file cancers-18-01684-s001.zip]

Archive with 2 entries (1 files):
- cancers-4252300-supplementary/
- cancers-4252300-supplementary/cancers-4252300-supplementary.pdf
